# Supplementary material for: A KCa 2.2/2.3 Opener Reverses ET-1-Induced NLRP3 Activation in Hypertensive Mice Corpora Cavernosa
Source: Biomolecules. 2026 Mar 13;16(3):432. doi: 10.3390/biom16030432 (PMC13023931; doi:10.3390/biom16030432)
Supplement: Supplementary file 1 [file biomolecules-16-00432-s001.zip]

Archive with 1 entries (1 files):
- biomolecules-4187894-supplementary.pdf
